# Supplementary material for: Microplastics and Endocrine Disruptors in Typical Wastewater Treatment Plants in Megacity Shanghai
Source: Toxics. 2024 May 8;12(5):345. doi: 10.3390/toxics12050345 (PMC11126012; doi:10.3390/toxics12050345)
Supplement: Supplementary file 1 [file toxics-12-00345-s001.zip]

Archive with 1 entries (1 files):
- toxics-2965517-supplementary.pdf
